# Supplementary material for: Trends and age-period-cohort analysis of migraine incidence in China from 1990 to 2021
Source: PLoS One. 2026 Feb 13;21(2):e0338930. doi: 10.1371/journal.pone.0338930 (PMC12904424; doi:10.1371/journal.pone.0338930)
Supplement: S2 File — This file contains the dataset used for calculating the incidence, prevalence, and YLDs of migraine in China, as well as the corresponding inputs for the decomposition and age-period-cohort analyses. (ZIP) [file pone.0338930.s002.zip]

Archive with 33 entries (28 files):
- raw data/file declaration.docx
- raw data/joinpoint/
- raw data/joinpoint/joinpoint/
- raw data/joinpoint/joinpoint/Incidence/
- raw data/joinpoint/joinpoint/Incidence/export both.Export.Graph.tiff
- raw data/joinpoint/joinpoint/Incidence/export female.Export.Graph.tiff
- raw data/joinpoint/joinpoint/Incidence/export male.Export.Graph.bmp
- raw data/joinpoint/joinpoint/Incidence/export.Export.AAPC.txt
- raw data/joinpoint/joinpoint/Incidence/export.Export.APC.txt
- raw data/joinpoint/joinpoint/Incidence/Incidence_AAPC.csv
- raw data/joinpoint/joinpoint/Incidence/Incidence_APC.csv
- raw data/joinpoint/joinpoint/Incidence/Incidence_joinpoint.csv
- raw data/joinpoint/joinpoint/Prevalence/
- raw data/joinpoint/joinpoint/Prevalence/export both.Export.Graph.tiff
- raw data/joinpoint/joinpoint/Prevalence/export female.Export.Graph.tiff
- raw data/joinpoint/joinpoint/Prevalence/export male.Export.Graph.tiff
- raw data/joinpoint/joinpoint/Prevalence/export.Export.AAPC.txt
- raw data/joinpoint/joinpoint/Prevalence/export.Export.APC.txt
- raw data/joinpoint/joinpoint/Prevalence/Prevalence_AAPC.csv
- raw data/joinpoint/joinpoint/Prevalence/Prevalence_APC.csv
- raw data/joinpoint/joinpoint/Prevalence/Prevalence_joinpoint.csv
- raw data/joinpoint/joinpoint/YLDs/
- raw data/joinpoint/joinpoint/YLDs/export both.Export.Graph.tiff
- raw data/joinpoint/joinpoint/YLDs/export female.Export.Graph.tiff
- raw data/joinpoint/joinpoint/YLDs/export male.Export.Graph.tiff
- raw data/joinpoint/joinpoint/YLDs/export.Export.AAPC.txt
- raw data/joinpoint/joinpoint/YLDs/export.Export.APC.txt
- raw data/joinpoint/joinpoint/YLDs/YLDs (Years Lived with Disability)_AAPC.csv
- raw data/joinpoint/joinpoint/YLDs/YLDs (Years Lived with Disability)_APC.csv
- raw data/joinpoint/joinpoint/YLDs/YLDs (Years Lived with Disability)_joinpoint.csv
- raw data/Margine_china_number.csv
- raw data/Margine_china_Rate.csv
- raw data/YLDs (Years Lived with Disability)Decomposition analysis.csv
