# Supplementary material for: Trends and age-period-cohort analysis of migraine incidence in China from 1990 to 2021
Source: PLoS One. 2026 Feb 13;21(2):e0338930. doi: 10.1371/journal.pone.0338930 (PMC12904424; doi:10.1371/journal.pone.0338930)
Supplement: S2 File — This file contains the dataset used for calculating the incidence, prevalence, and YLDs of migraine in China, as well as the corresponding inputs for the decomposition and age-period-cohort analyses. (ZIP) [file pone.0338930.s002.zip › raw data/joinpoint/joinpoint/Incidence/export.Export.APC.txt]

sex_name		Segment	Segment Start	Segment End	APC	APC 95% LCL	APC 95% UCL	APC Significant	Test Statistic	P-Value
Both			1990	1996	-0.0293	-0.0785	0.0198		-1.2717	0.222835
Both			1996	2000	-0.3338	-0.4734	-0.1940		-5.0849	0.000134
Both			2000	2005	1.0041	0.9118	1.0965		23.2946	0.000000
Both			2016	2005 0.0540	0.0316	0.0763		5.1482	0.000119
Both			2016	2019	0.7838	0.5022	1.0661		5.9478	0.000027
Both			2019	2021	-0.1565	-0.4424	0.1303		-1.1636	0.262777
Female			1990	1996	-0.0240	-0.0602	0.0123		-1.4086	0.179341
Female			1996	2000	-0.3438	-0.4464	-0.2410		-7.1218	0.000003
Female			2000	2005	0.9869	0.9197	1.0541		31.4694	0.000000
Female			2005	2016	0.0499	0.0335	0.0662		6.5004	0.000010
Female			2016	2019	0.6189	0.4196	0.8186		6.6332	0.000008
Female			2019	2021	-0.0928	-0.2922	0.1070		-0.9902	0.337778
Male			1990	1996	-0.0223	-0.0861	0.0415		-0.7462	0.467109
Male			1996	2000	-0.3604	-0.5441	-0.1763		-4.1689	0.000823
Male			2000	2005	1.0041	0.8862	1.1222		18.2305	0.000000
Male			2005	2016	0.1028	0.0741	0.1314		7.6518	0.000001
Male			2016	2019	1.1735	0.7898	1.5587		6.5448	0.000009
Male			2019	2021	-0.1683	-0.5559	0.2209		-0.9227	0.370753
