# Supplementary material for: Trends and age-period-cohort analysis of migraine incidence in China from 1990 to 2021
Source: PLoS One. 2026 Feb 13;21(2):e0338930. doi: 10.1371/journal.pone.0338930 (PMC12904424; doi:10.1371/journal.pone.0338930)
Supplement: S2 File — This file contains the dataset used for calculating the incidence, prevalence, and YLDs of migraine in China, as well as the corresponding inputs for the decomposition and age-period-cohort analyses. (ZIP) [file pone.0338930.s002.zip › raw data/joinpoint/joinpoint/Incidence/Incidence_AAPC.csv]

sex_name	AAPC.Index	Start.Obs	End.Obs	val	lower	upper	Test.Statistic	P.Value	AAPC
Both	Full Range	1990	2021	0.2	0.16	0.24	9.9667	0	0.20 (0.16 - 0.24)
Female	Full Range	1990	2021	0.18	0.15	0.21	12.7759	0	0.18 (0.15 - 0.21)
Male	Full Range	1990	2021	0.25	0.2	0.3	9.4318	0	0.25 (0.20 - 0.30)
