# Supplementary material for: Trends and age-period-cohort analysis of migraine incidence in China from 1990 to 2021
Source: PLoS One. 2026 Feb 13;21(2):e0338930. doi: 10.1371/journal.pone.0338930 (PMC12904424; doi:10.1371/journal.pone.0338930)
Supplement: S2 File — This file contains the dataset used for calculating the incidence, prevalence, and YLDs of migraine in China, as well as the corresponding inputs for the decomposition and age-period-cohort analyses. (ZIP) [file pone.0338930.s002.zip › raw data/joinpoint/joinpoint/Incidence/Incidence_APC.csv]

sex_name	Segment.Start	Segment.End	val	lower	upper	Test.Statistic	P.Value	APC
Both	1990	1996	-0.03	-0.08	0.02	-1.2717	0.222835	-0.03 (-0.08 - 0.02)
Both	1996	2000	-0.33	-0.47	-0.19	-5.0849	0.000134	-0.33 (-0.47 - -0.19)
Both	2000	2005	1	0.91	1.1	23.2946	0	1.00 (0.91 - 1.10)
Both	2005	2016	0.05	0.03	0.08	5.1482	0.000119	0.05 (0.03 - 0.08)
Both	2016	2019	0.78	0.5	1.07	5.9478	2.70E-05	0.78 (0.50 - 1.07)
Both	2019	2021	-0.16	-0.44	0.13	-1.1636	0.262777	-0.16 (-0.44 - 0.13)
Female	1990	1996	-0.02	-0.06	0.01	-1.4086	0.179341	-0.02 (-0.06 - 0.01)
Female	1996	2000	-0.34	-0.45	-0.24	-7.1218	3.00E-06	-0.34 (-0.45 - -0.24)
Female	2000	2005	0.99	0.92	1.05	31.4694	0	0.99 (0.92 - 1.05)
Female	2005	2016	0.05	0.03	0.07	6.5004	1.00E-05	0.05 (0.03 - 0.07)
Female	2016	2019	0.62	0.42	0.82	6.6332	8.00E-06	0.62 (0.42 - 0.82)
Female	2019	2021	-0.09	-0.29	0.11	-0.9902	0.337778	-0.09 (-0.29 - 0.11)
Male	1990	1996	-0.02	-0.09	0.04	-0.7462	0.467109	-0.02 (-0.09 - 0.04)
Male	1996	2000	-0.36	-0.54	-0.18	-4.1689	0.000823	-0.36 (-0.54 - -0.18)
Male	2000	2005	1	0.89	1.12	18.2305	0	1.00 (0.89 - 1.12)
Male	2005	2016	0.1	0.07	0.13	7.6518	1.00E-06	0.10 (0.07 - 0.13)
Male	2016	2019	1.17	0.79	1.56	6.5448	9.00E-06	1.17 (0.79 - 1.56)
Male	2019	2021	-0.17	-0.56	0.22	-0.9227	0.370753	-0.17 (-0.56 - 0.22)
