# Supplementary material for: Trends and age-period-cohort analysis of migraine incidence in China from 1990 to 2021
Source: PLoS One. 2026 Feb 13;21(2):e0338930. doi: 10.1371/journal.pone.0338930 (PMC12904424; doi:10.1371/journal.pone.0338930)
Supplement: S2 File — This file contains the dataset used for calculating the incidence, prevalence, and YLDs of migraine in China, as well as the corresponding inputs for the decomposition and age-period-cohort analyses. (ZIP) [file pone.0338930.s002.zip › raw data/joinpoint/joinpoint/Incidence/Incidence_joinpoint.csv]

sex_name	year	val	SE
Both	1990	917.3499706	58.31647207
Both	1991	917.1341019	58.31101446
Both	1992	916.9557592	58.30677896
Both	1993	916.8052098	58.30103952
Both	1994	916.6979094	58.29113457
Both	1995	916.6249897	58.28112737
Both	1996	915.4562993	57.24610021
Both	1997	912.719775	56.24953567
Both	1998	909.5120246	55.68451197
Both	1999	906.9417285	55.24031584
Both	2000	906.131338	55.39787973
Both	2001	910.4231568	56.07007749
Both	2002	920.1114303	57.62514682
Both	2003	931.8083813	59.39768254
Both	2004	942.1206189	61.04975152
Both	2005	947.6523345	62.05152494
Both	2006	949.6251756	61.09261631
Both	2007	951.4040423	60.22511469
Both	2008	952.8335125	59.92164899
Both	2009	953.7513739	59.40797468
Both	2010	953.9894395	58.88557234
Both	2011	953.8157218	58.87022769
Both	2012	953.588835	58.85822897
Both	2013	953.3081926	58.84929782
Both	2014	952.9709995	58.8439515
Both	2015	952.5893133	58.8408496
Both	2016	956.203763	58.6920775
Both	2017	964.6102733	59.07120019
Both	2018	972.9896502	59.4092634
Both	2019	976.529964	61.22668442
Both	2020	976.0578845	61.19168607
Both	2021	975.607027	61.15614905
Female	1990	1183.750074	75.4699013
Female	1991	1183.682523	75.45770539
Female	1992	1183.609158	75.44239549
Female	1993	1183.527364	75.42439844
Female	1994	1183.442649	75.40438811
Female	1995	1183.356771	75.38427069
Female	1996	1181.767343	73.76671134
Female	1997	1178.122081	71.13291318
Female	1998	1173.860428	71.11560074
Female	1999	1170.427167	72.61316479
Female	2000	1169.266872	72.41853641
Female	2001	1174.6893	72.6794915
Female	2002	1187.102258	73.90334394
Female	2003	1202.107814	74.55389585
Female	2004	1215.314206	76.71295571
Female	2005	1222.335254	79.12245161
Female	2006	1224.637649	77.53035837
Female	2007	1226.551071	76.99431588
Female	2008	1227.997365	76.64762728
Female	2009	1228.897905	76.54799455
Female	2010	1229.17473	75.93392892
Female	2011	1229.102324	75.93845402
Female	2012	1229.006517	75.94099377
Female	2013	1228.89138	75.9419562
Female	2014	1228.761259	75.9418397
Female	2015	1228.61986	75.94058328
Female	2016	1232.365569	75.24233558
Female	2017	1240.785003	73.09897705
Female	2018	1249.206846	73.49793647
Female	2019	1252.955323	74.32488668
Female	2020	1252.813287	74.32093086
Female	2021	1252.681843	74.32156198
Male	1990	668.0360419	44.82396022
Male	1991	668.0075116	44.83118182
Male	1992	667.9745467	44.83912059
Male	1993	667.935656	44.84645709
Male	1994	667.8953973	44.84259725
Male	1995	667.8552539	44.84144507
Male	1996	666.9352942	44.02537395
Male	1997	664.8142915	43.3972122
Male	1998	662.3331602	43.35956276
Male	1999	660.3361956	43.60721494
Male	2000	659.6651704	43.81812693
Male	2001	662.7016269	43.46307104
Male	2002	669.6451415	43.78889139
Male	2003	678.0686327	44.48286835
Male	2004	685.5509689	45.15007333
Male	2005	689.6695813	45.99340931
Male	2006	691.4153215	45.43363563
Male	2007	693.2166215	44.95470051
Male	2008	694.8130907	44.60789616
Male	2009	695.9480077	45.01686534
Male	2010	696.3644915	45.65684157
Male	2011	696.3297556	45.65662912
Male	2012	696.2813039	45.65836408
Male	2013	696.2208814	45.66194143
Male	2014	696.1516378	45.66659588
Male	2015	696.0751551	45.6722062
Male	2016	700.1490464	45.93731818
Male	2017	709.2072948	47.02827238
Male	2018	718.264583	49.4325
Male	2019	722.3349848	49.96543393
Male	2020	722.2522891	49.96944366
Male	2021	722.1751758	49.97259364
