# Supplementary material for: Trends and age-period-cohort analysis of migraine incidence in China from 1990 to 2021
Source: PLoS One. 2026 Feb 13;21(2):e0338930. doi: 10.1371/journal.pone.0338930 (PMC12904424; doi:10.1371/journal.pone.0338930)
Supplement: S2 File — This file contains the dataset used for calculating the incidence, prevalence, and YLDs of migraine in China, as well as the corresponding inputs for the decomposition and age-period-cohort analyses. (ZIP) [file pone.0338930.s002.zip › raw data/joinpoint/joinpoint/Prevalence/export.Export.APC.txt]

sex_name		Segment	Segment Start	Segment End	APC	APC 95% LCL	APC 95% UCL	APC Significant	Test Statistic	P-Value
Both			1990	1996	-0.0192	-0.0779	0.0397		-0.6942	0.498163
Both			1996	2000	-0.4218	-0.5926	-0.2508		-5.2494	0.000098
Both			2000	2005	1.1941	1.0854	1.3030		23.5256	0.000000
Both			2005	2016	0.0637	0.0374	0.0900		5.1654	0.000115
Both			2016	2019	0.8670	0.5254	1.2098		5.4233	0.000071
Both			2019	2021	-0.0714	-0.4189	0.2773		-0.4369	0.668394
Female			1990	1996	-0.0254	-0.0773	0.0266		-1.0411	0.314312
Female			1996	2000	-0.4977	-0.6492	-0.3460		-6.9806	0.000004
Female			2000	2005	1.2169	1.1186	1.3154		26.5233	0.000000
Female			2005	2016	0.0638	0.0398	0.0878		5.6676	0.000045
Female			2016	2019	0.6761	0.3708	0.9824		4.7280	0.000269
Female			2019	2021	0.0172	-0.2929	0.3283		0.1180	0.907636
Male			1990	1996	-0.0179	-0.0608	0.0251		-0.8881	0.388488
Male			1996	2000	-0.3867	-0.5070	-0.2663		-6.8360	0.000006
Male			2000	2005	1.0911	1.0134	1.1689		30.0616	0.000000
Male			2005	2015	0.0387	0.0160	0.0615		3.6286	0.002476
Male			2015	2019	1.0407	0.9128	1.1688		17.4184	0.000000
Male			2019	2021	0.0244	-0.2324	0.2819		0.2023	0.842383
