# Supplementary material for: Trends and age-period-cohort analysis of migraine incidence in China from 1990 to 2021
Source: PLoS One. 2026 Feb 13;21(2):e0338930. doi: 10.1371/journal.pone.0338930 (PMC12904424; doi:10.1371/journal.pone.0338930)
Supplement: S2 File — This file contains the dataset used for calculating the incidence, prevalence, and YLDs of migraine in China, as well as the corresponding inputs for the decomposition and age-period-cohort analyses. (ZIP) [file pone.0338930.s002.zip › raw data/joinpoint/joinpoint/Prevalence/Prevalence_AAPC.csv]

sex_name	AAPC.Index	Start.Obs	End.Obs	val	lower	upper	Test.Statistic	P.Value	AAPC
Both	Full Range	1990	2021	0.23	0.19	0.28	9.8297	0	0.23 (0.19 - 0.28)
Female	Full Range	1990	2021	0.21	0.17	0.26	10.0576	0	0.21 (0.17 - 0.26)
Male	Full Range	1990	2021	0.27	0.24	0.3	17.6059	0	0.27 (0.24 - 0.30)
