# Supplementary material for: Trends and age-period-cohort analysis of migraine incidence in China from 1990 to 2021
Source: PLoS One. 2026 Feb 13;21(2):e0338930. doi: 10.1371/journal.pone.0338930 (PMC12904424; doi:10.1371/journal.pone.0338930)
Supplement: S2 File — This file contains the dataset used for calculating the incidence, prevalence, and YLDs of migraine in China, as well as the corresponding inputs for the decomposition and age-period-cohort analyses. (ZIP) [file pone.0338930.s002.zip › raw data/joinpoint/joinpoint/Prevalence/Prevalence_APC.csv]

sex_name	Segment.Start	Segment.End	val	lower	upper	Test.Statistic	P.Value	APC
Both	1990	1996	-0.02	-0.08	0.04	-0.6942	0.498163	-0.02 (-0.08 - 0.04)
Both	1996	2000	-0.42	-0.59	-0.25	-5.2494	9.80E-05	-0.42 (-0.59 - -0.25)
Both	2000	2005	1.19	1.09	1.3	23.5256	0	1.19 (1.09 - 1.30)
Both	2005	2016	0.06	0.04	0.09	5.1654	0.000115	0.06 (0.04 - 0.09)
Both	2016	2019	0.87	0.53	1.21	5.4233	7.10E-05	0.87 (0.53 - 1.21)
Both	2019	2021	-0.07	-0.42	0.28	-0.4369	0.668394	-0.07 (-0.42 - 0.28)
Female	1990	1996	-0.03	-0.08	0.03	-1.0411	0.314312	-0.03 (-0.08 - 0.03)
Female	1996	2000	-0.5	-0.65	-0.35	-6.9806	4.00E-06	-0.50 (-0.65 - -0.35)
Female	2000	2005	1.22	1.12	1.32	26.5233	0	1.22 (1.12 - 1.32)
Female	2005	2016	0.06	0.04	0.09	5.6676	4.50E-05	0.06 (0.04 - 0.09)
Female	2016	2019	0.68	0.37	0.98	4.728	0.000269	0.68 (0.37 - 0.98)
Female	2019	2021	0.02	-0.29	0.33	0.118	0.907636	0.02 (-0.29 - 0.33)
Male	1990	1996	-0.02	-0.06	0.03	-0.8881	0.388488	-0.02 (-0.06 - 0.03)
Male	1996	2000	-0.39	-0.51	-0.27	-6.836	6.00E-06	-0.39 (-0.51 - -0.27)
Male	2000	2005	1.09	1.01	1.17	30.0616	0	1.09 (1.01 - 1.17)
Male	2005	2015	0.04	0.02	0.06	3.6286	0.002476	0.04 (0.02 - 0.06)
Male	2015	2019	1.04	0.91	1.17	17.4184	0	1.04 (0.91 - 1.17)
Male	2019	2021	0.02	-0.23	0.28	0.2023	0.842383	0.02 (-0.23 - 0.28)
