# Supplementary material for: Trends and age-period-cohort analysis of migraine incidence in China from 1990 to 2021
Source: PLoS One. 2026 Feb 13;21(2):e0338930. doi: 10.1371/journal.pone.0338930 (PMC12904424; doi:10.1371/journal.pone.0338930)
Supplement: S2 File — This file contains the dataset used for calculating the incidence, prevalence, and YLDs of migraine in China, as well as the corresponding inputs for the decomposition and age-period-cohort analyses. (ZIP) [file pone.0338930.s002.zip › raw data/joinpoint/joinpoint/Prevalence/Prevalence_joinpoint.csv]

sex_name	year	val	SE
Both	1990	10948.5163	805.4506006
Both	1991	10947.1539	805.39616
Both	1992	10946.29681	805.3887549
Both	1993	10945.86852	805.424344
Both	1994	10946.26136	805.5316926
Both	1995	10947.37032	805.6966236
Both	1996	10931.32867	801.6867687
Both	1997	10890.66836	792.761283
Both	1998	10841.95806	790.8530506
Both	1999	10802.25179	782.1978052
Both	2000	10788.35623	774.5691597
Both	2001	10848.80921	784.7040845
Both	2002	10987.49445	786.0879897
Both	2003	11155.05441	795.8866366
Both	2004	11302.32905	809.6015742
Both	2005	11379.6097	821.5317794
Both	2006	11405.58146	814.9605216
Both	2007	11429.98507	805.899401
Both	2008	11450.28358	820.0921006
Both	2009	11464.11718	815.1683622
Both	2010	11468.77642	822.0957649
Both	2011	11467.50259	821.9997242
Both	2012	11464.99191	821.7863365
Both	2013	11461.26908	821.4389315
Both	2014	11456.46446	820.9693073
Both	2015	11450.71258	820.400716
Both	2016	11498.3701	820.3030347
Both	2017	11610.2252	829.3580457
Both	2018	11721.48393	844.7990033
Both	2019	11767.50249	869.7051563
Both	2020	11785.11954	868.1764566
Both	2021	11777.51281	867.6028788
Female	1990	13992.17731	1022.929469
Female	1991	13991.84181	1022.993761
Female	1992	13991.41512	1023.087357
Female	1993	13990.85098	1023.182597
Female	1994	13990.49448	1023.272258
Female	1995	13990.3861	1023.351711
Female	1996	13964.81692	1019.382845
Female	1997	13903.99046	1008.228161
Female	1998	13831.45467	987.2719706
Female	1999	13771.14039	997.9789232
Female	2000	13746.65064	1021.786062
Female	2001	13822.29534	997.4859767
Female	2002	14002.7228	1002.453007
Female	2003	14221.90092	1021.821742
Female	2004	14414.09387	1072.896075
Female	2005	14513.17795	1092.349914
Female	2006	14544.32913	1078.780549
Female	2007	14574.58377	1053.723174
Female	2008	14600.2687	1050.07032
Female	2009	14618.04352	1059.192977
Female	2010	14624.22313	1074.218541
Female	2011	14622.95881	1074.281565
Female	2012	14621.01287	1074.329156
Female	2013	14618.43717	1074.361378
Female	2014	14615.59984	1074.382761
Female	2015	14612.56038	1074.384806
Female	2016	14661.07568	1061.078531
Female	2017	14771.44933	1064.264894
Female	2018	14881.58315	1078.884071
Female	2019	14929.64041	1113.846288
Female	2020	14962.52588	1105.264523
Female	2021	14959.04187	1105.246447
Male	1990	8077.764883	610.4069509
Male	1991	8077.692762	610.3756957
Male	1992	8077.576728	610.3429246
Male	1993	8077.390726	610.30586
Male	1994	8077.351786	610.2943015
Male	1995	8077.440239	610.3055348
Male	1996	8066.126239	598.3349853
Male	1997	8038.999467	585.958917
Male	1998	8006.833809	575.572617
Male	1999	7980.605162	565.1552042
Male	2000	7971.057061	564.7146764
Male	2001	8010.839046	570.5754242
Male	2002	8103.23195	581.9476078
Male	2003	8215.06533	597.8212298
Male	2004	8313.371688	611.0533585
Male	2005	8364.977422	622.8595582
Male	2006	8382.104371	616.5678975
Male	2007	8397.984747	614.8417515
Male	2008	8411.027715	613.6461891
Male	2009	8419.828735	615.5490984
Male	2010	8422.829689	629.5569812
Male	2011	8422.229617	629.5717571
Male	2012	8421.226413	629.563044
Male	2013	8419.85674	629.540495
Male	2014	8418.305978	629.5068288
Male	2015	8416.617963	629.4668527
Male	2016	8471.335932	626.9784419
Male	2017	8593.737316	651.6078106
Male	2018	8716.038214	668.3616369
Male	2019	8770.55683	673.8424902
Male	2020	8783.829626	671.5466303
Male	2021	8781.963301	671.4125867
