# Supplementary material for: Trends and age-period-cohort analysis of migraine incidence in China from 1990 to 2021
Source: PLoS One. 2026 Feb 13;21(2):e0338930. doi: 10.1371/journal.pone.0338930 (PMC12904424; doi:10.1371/journal.pone.0338930)
Supplement: S2 File — This file contains the dataset used for calculating the incidence, prevalence, and YLDs of migraine in China, as well as the corresponding inputs for the decomposition and age-period-cohort analyses. (ZIP) [file pone.0338930.s002.zip › raw data/joinpoint/joinpoint/YLDs/export.Export.AAPC.txt]

sex_name	Joinpoint Model	AAPC Index	Start Obs	End Obs	AAPC	AAPC C.I. Low	AAPC C.I. High	Statistically Significant (0=No 1=Yes)	Test Statistic	P-Value
Both		Full Range	1990	2021	0.2321	0.1776	0.2866		8.3498	0.000000
Female		Full Range	1990	2021	0.2357	0.1932	0.2782		10.8739	0.000000
Male		Full Range	1990	2021	0.2428	0.1988	0.2868		10.8184	0.000000
