# Supplementary material for: Trends and age-period-cohort analysis of migraine incidence in China from 1990 to 2021
Source: PLoS One. 2026 Feb 13;21(2):e0338930. doi: 10.1371/journal.pone.0338930 (PMC12904424; doi:10.1371/journal.pone.0338930)
Supplement: S2 File — This file contains the dataset used for calculating the incidence, prevalence, and YLDs of migraine in China, as well as the corresponding inputs for the decomposition and age-period-cohort analyses. (ZIP) [file pone.0338930.s002.zip › raw data/joinpoint/joinpoint/YLDs/export.Export.APC.txt]

sex_name		Segment	Segment Start	Segment End	APC	APC 95% LCL	APC 95% UCL	APC Significant	Test Statistic	P-Value
Both			1990	1996	0.0116	-0.0555	0.0787		0.3692	0.717106
Both			1996	2000	-0.4967	-0.6926	-0.3004		-5.3860	0.000076
Both			2000	2005	1.1890	1.0619	1.3163		20.0462	0.000000
Both			2005	2016	0.0696	0.0385	0.1008		4.7642	0.000251
Both			2016	2019	0.7345	0.3323	1.1383		3.8992	0.001424
Both			2019	2021	0.1186	-0.2777	0.5164		0.6368	0.533829
Female			1990	1995	0.0819	-0.0064	0.1703		1.9764	0.066790
Female			1995	2000	-0.4869	-0.6111	-0.3627		-8.3368	0.000001
Female			2000	2005	1.1735	1.0472	1.3000		19.9063	0.000000
Female			2005	2009	0.2046	0.0056	0.4041		2.1912	0.044638
Female			2009	2015	-0.0017	-0.0900	0.0866		-0.0418	0.967228
Female			2015	2021	0.4491	0.3825	0.5158		14.3982	0.000000
Male			1990	1996	-0.0029	-0.0572	0.0515		-0.1121	0.912239
Male			1996	2000	-0.4259	-0.5844	-0.2671		-5.7101	0.000041
Male			2000	2005	1.0255	0.9232	1.1279		21.4615	0.000000
Male			2005	2016	0.0670	0.0420	0.0921		5.7013	0.000042
Male			2016	2019	1.1236	0.7978	1.4505		7.3791	0.000002
Male			2019	2021	0.0256	-0.2945	0.3468		0.1705	0.866904
