# Supplementary material for: Trends and age-period-cohort analysis of migraine incidence in China from 1990 to 2021
Source: PLoS One. 2026 Feb 13;21(2):e0338930. doi: 10.1371/journal.pone.0338930 (PMC12904424; doi:10.1371/journal.pone.0338930)
Supplement: S2 File — This file contains the dataset used for calculating the incidence, prevalence, and YLDs of migraine in China, as well as the corresponding inputs for the decomposition and age-period-cohort analyses. (ZIP) [file pone.0338930.s002.zip › raw data/joinpoint/joinpoint/YLDs/YLDs (Years Lived with Disability)_APC.csv]

sex_name	Segment.Start	Segment.End	val	lower	upper	Test.Statistic	P.Value	APC
Both	1990	1996	0.01	-0.06	0.08	0.3692	0.717106	0.01 (-0.06 - 0.08)
Both	1996	2000	-0.5	-0.69	-0.3	-5.386	7.60E-05	-0.50 (-0.69 - -0.30)
Both	2000	2005	1.19	1.06	1.32	20.0462	0	1.19 (1.06 - 1.32)
Both	2005	2016	0.07	0.04	0.1	4.7642	0.000251	0.07 (0.04 - 0.10)
Both	2016	2019	0.73	0.33	1.14	3.8992	0.001424	0.73 (0.33 - 1.14)
Both	2019	2021	0.12	-0.28	0.52	0.6368	0.533829	0.12 (-0.28 - 0.52)
Female	1990	1995	0.08	-0.01	0.17	1.9764	0.06679	0.08 (-0.01 - 0.17)
Female	1995	2000	-0.49	-0.61	-0.36	-8.3368	1.00E-06	-0.49 (-0.61 - -0.36)
Female	2000	2005	1.17	1.05	1.3	19.9063	0	1.17 (1.05 - 1.30)
Female	2005	2009	0.2	0.01	0.4	2.1912	0.044638	0.20 (0.01 - 0.40)
Female	2009	2015	0	-0.09	0.09	-0.0418	0.967228	-0.00 (-0.09 - 0.09)
Female	2015	2021	0.45	0.38	0.52	14.3982	0	0.45 (0.38 - 0.52)
Male	1990	1996	0	-0.06	0.05	-0.1121	0.912239	-0.00 (-0.06 - 0.05)
Male	1996	2000	-0.43	-0.58	-0.27	-5.7101	4.10E-05	-0.43 (-0.58 - -0.27)
Male	2000	2005	1.03	0.92	1.13	21.4615	0	1.03 (0.92 - 1.13)
Male	2005	2016	0.07	0.04	0.09	5.7013	4.20E-05	0.07 (0.04 - 0.09)
Male	2016	2019	1.12	0.8	1.45	7.3791	2.00E-06	1.12 (0.80 - 1.45)
Male	2019	2021	0.03	-0.29	0.35	0.1705	0.866904	0.03 (-0.29 - 0.35)
