# Supplementary material for: Trends and age-period-cohort analysis of migraine incidence in China from 1990 to 2021
Source: PLoS One. 2026 Feb 13;21(2):e0338930. doi: 10.1371/journal.pone.0338930 (PMC12904424; doi:10.1371/journal.pone.0338930)
Supplement: S2 File — This file contains the dataset used for calculating the incidence, prevalence, and YLDs of migraine in China, as well as the corresponding inputs for the decomposition and age-period-cohort analyses. (ZIP) [file pone.0338930.s002.zip › raw data/joinpoint/joinpoint/YLDs/YLDs (Years Lived with Disability)_joinpoint.csv]

sex_name	year	val	SE
Both	1990	412.9712926	215.5255736
Both	1991	413.1956053	214.777038
Both	1992	413.3969919	215.6400609
Both	1993	413.526794	215.1141384
Both	1994	413.7098591	215.1086097
Both	1995	413.8661394	214.9163062
Both	1996	413.0996968	214.2802403
Both	1997	411.2959279	212.3774736
Both	1998	409.2158368	211.4709291
Both	1999	407.3377333	210.6122662
Both	2000	406.7498772	210.9500283
Both	2001	409.0057115	212.0599762
Both	2002	414.0890644	215.27314
Both	2003	420.2949724	219.7011994
Both	2004	425.6937593	222.8875419
Both	2005	428.5819955	224.7501823
Both	2006	429.6308388	225.8194439
Both	2007	430.7596505	226.2880909
Both	2008	431.7074147	226.0781439
Both	2009	432.3057901	226.4506278
Both	2010	432.4885741	226.6940681
Both	2011	432.5082184	227.2494434
Both	2012	432.4226725	227.0853925
Both	2013	432.1489485	226.5786785
Both	2014	431.9958362	226.1412354
Both	2015	431.8061547	225.9802573
Both	2016	433.2389495	226.5652063
Both	2017	436.8579291	229.1537595
Both	2018	440.4777673	230.9861184
Both	2019	441.9785599	231.7987958
Both	2020	444.1802497	230.8137446
Both	2021	443.653903	230.8014314
Female	1990	515.345623	278.7640326
Female	1991	515.8596117	279.0351956
Female	1992	516.2301588	279.371867
Female	1993	516.3983453	280.2064862
Female	1994	516.6620762	279.4065539
Female	1995	516.8907272	279.5764588
Female	1996	515.6930293	279.9965703
Female	1997	512.9658064	277.611686
Female	1998	509.9553361	276.2878318
Female	1999	507.0960933	273.1649919
Female	2000	506.2686857	273.0365498
Female	2001	509.1169653	276.1334192
Female	2002	515.700106	279.050191
Female	2003	523.7604816	283.3703727
Female	2004	530.8771457	286.9394349
Female	2005	534.5942547	289.1012328
Female	2006	535.9447698	291.2857218
Female	2007	537.3538891	292.9243699
Female	2008	538.6277544	294.4654687
Female	2009	539.5449185	293.4543995
Female	2010	539.8024201	292.1781385
Female	2011	539.8417852	292.2225809
Female	2012	539.8452466	292.7493504
Female	2013	539.6309227	292.7961492
Female	2014	539.5987506	292.1344766
Female	2015	539.5089504	292.3042494
Female	2016	540.9859598	292.7689128
Female	2017	544.5430647	295.5680008
Female	2018	548.0572703	295.1804542
Female	2019	549.6314903	294.5495605
Female	2020	553.2321032	295.9089975
Female	2021	552.6471572	295.1106529
Male	1990	316.5556923	159.7961986
Male	1991	316.5837312	159.5681415
Male	1992	316.6671069	159.4610602
Male	1993	316.7620391	158.9228575
Male	1994	316.8259732	160.0087906
Male	1995	316.8411774	159.737253
Male	1996	316.3329265	158.8717343
Male	1997	315.2110669	157.1914837
Male	1998	313.8074332	156.3970068
Male	1999	312.6521626	156.7663154
Male	2000	312.1007061	155.9976609
Male	2001	313.5835188	157.1105441
Male	2002	317.0241888	158.5465511
Male	2003	321.2521189	162.8581815
Male	2004	324.8177382	163.8746048
Male	2005	326.75914	165.0692269
Male	2006	327.3932813	165.087631
Male	2007	328.1620186	165.3496576
Male	2008	328.7311668	165.819525
Male	2009	328.9877356	166.3720504
Male	2010	329.105022	166.1815963
Male	2011	329.1380155	165.5484069
Male	2012	329.0449028	166.23516
Male	2013	328.8475652	165.8855196
Male	2014	328.7647073	166.3577607
Male	2015	328.7156763	166.3292147
Male	2016	330.3832899	167.0871796
Male	2017	334.3779177	169.2548671
Male	2018	338.43776	171.5197544
Male	2019	340.2282671	171.3770159
Male	2020	341.4579539	172.1725081
Male	2021	341.3136485	171.306412
