# Supplementary material for: Trends and age-period-cohort analysis of migraine incidence in China from 1990 to 2021
Source: PLoS One. 2026 Feb 13;21(2):e0338930. doi: 10.1371/journal.pone.0338930 (PMC12904424; doi:10.1371/journal.pone.0338930)
Supplement: S2 File — This file contains the dataset used for calculating the incidence, prevalence, and YLDs of migraine in China, as well as the corresponding inputs for the decomposition and age-period-cohort analyses. (ZIP) [file pone.0338930.s002.zip › raw data/Margine_china_number.csv]

measure_name	location_name	sex_name	age_name	cause_name	metric_name	year	val	upper	lower	UI
YLDs (Years Lived with Disability)	People's Republic of China	Male	All ages	Migraine	Number	2021	2745321	5851443	581677	2745321 (581677,5851443)
YLDs (Years Lived with Disability)	People's Republic of China	Female	All ages	Migraine	Number	2021	4242878	9335915	548620	4242878 (548620,9335915)
YLDs (Years Lived with Disability)	People's Republic of China	Both	All ages	Migraine	Number	2021	6988199	15186289	1133319	6988199 (1133319,15186289)
Prevalence	People's Republic of China	Male	All ages	Migraine	Number	2021	70036223	81324228	60652046	70036223 (60652046,81324228)
Prevalence	People's Republic of China	Female	All ages	Migraine	Number	2021	114716057	132076638	98856231	114716057 (98856231,132076638)
Prevalence	People's Republic of China	Both	All ages	Migraine	Number	2021	184752280	213633958	160836525	184752280 (160836525,213633958)
Incidence	People's Republic of China	Male	All ages	Migraine	Number	2021	4965958	5638305	4347456	4965958 (4347456,5638305)
Incidence	People's Republic of China	Female	All ages	Migraine	Number	2021	8081262	9102490	7209929	8081262 (7209929,9102490)
Incidence	People's Republic of China	Both	All ages	Migraine	Number	2021	13047221	14698852	11597731	13047221 (11597731,14698852)
