# Supplementary material for: Trends and age-period-cohort analysis of migraine incidence in China from 1990 to 2021
Source: PLoS One. 2026 Feb 13;21(2):e0338930. doi: 10.1371/journal.pone.0338930 (PMC12904424; doi:10.1371/journal.pone.0338930)
Supplement: S2 File — This file contains the dataset used for calculating the incidence, prevalence, and YLDs of migraine in China, as well as the corresponding inputs for the decomposition and age-period-cohort analyses. (ZIP) [file pone.0338930.s002.zip › raw data/Margine_china_Rate.csv]

measure_name	location_name	sex_name	age_name	cause_name	metric_name	year	val	upper	lower	UI
YLDs (Years Lived with Disability)	People's Republic of China	Male	Age-standardized	Migraine	Rate	2021	341.31	739.24	67.72	341.31 (67.72,739.24)
YLDs (Years Lived with Disability)	People's Republic of China	Female	Age-standardized	Migraine	Rate	2021	552.65	1221.52	64.68	552.65 (64.68,1221.52)
YLDs (Years Lived with Disability)	People's Republic of China	Both	Age-standardized	Migraine	Rate	2021	443.65	971.68	66.93	443.65 (66.93,971.68)
Prevalence	People's Republic of China	Male	Age-standardized	Migraine	Rate	2021	8781.96	10129.33	7497.4	8781.96 (7497.4,10129.33)
Prevalence	People's Republic of China	Female	Age-standardized	Migraine	Rate	2021	14959.04	17190.35	12857.78	14959.04 (12857.78,17190.35)
Prevalence	People's Republic of China	Both	Age-standardized	Migraine	Rate	2021	11777.51	13538.56	10137.56	11777.51 (10137.56,13538.56)
Incidence	People's Republic of China	Male	Age-standardized	Migraine	Rate	2021	722.18	825.03	629.13	722.18 (629.13,825.03)
Incidence	People's Republic of China	Female	Age-standardized	Migraine	Rate	2021	1252.68	1403.87	1112.53	1252.68 (1112.53,1403.87)
Incidence	People's Republic of China	Both	Age-standardized	Migraine	Rate	2021	975.61	1102.06	862.32	975.61 (862.32,1102.06)
