# Supplementary material for: Trends and age-period-cohort analysis of migraine incidence in China from 1990 to 2021
Source: PLoS One. 2026 Feb 13;21(2):e0338930. doi: 10.1371/journal.pone.0338930 (PMC12904424; doi:10.1371/journal.pone.0338930)
Supplement: S2 File — This file contains the dataset used for calculating the incidence, prevalence, and YLDs of migraine in China, as well as the corresponding inputs for the decomposition and age-period-cohort analyses. (ZIP) [file pone.0338930.s002.zip › raw data/YLDs (Years Lived with Disability)Decomposition analysis.csv]

sex_name	overll_difference	a_effect	p_effect	r_effect	a_percent	p_percent	r_percent	val_1990	val_2021	diff1
Both	687471.08	-957389.476	902772.755	742087.802	-139.26	131.32	107.94	5028787	6988199	1959411.1
Male	243837.66	-374050.749	339576.419	278311.986	-153.4	139.26	114.14	1987263	2745321	758057.5
Female	400385.33	-607887.908	559084.075	449189.163	-151.83	139.64	112.19	3041524	4242878	1201353.7
